# Supplementary material for: Acanthamoeba Mannose and Laminin Binding Proteins Variation across Species and Genotypes
Source: Microorganisms. 2022 Oct 31;10(11):2162. doi: 10.3390/microorganisms10112162 (PMC9692275; doi:10.3390/microorganisms10112162)
Supplement: Supplementary file 1 [file microorganisms-10-02162-s001.zip]

Archive with 4 entries (4 files):
- Figure S1.pdf
- Figure S2.pdf
- Table S1.pdf
- Table S2 Table S3.pdf
